# Supplementary material for: Organelle Sorting and Proteomic Analysis to Identify Proteins Involved in the Uptake and Intracellular Trafficking of Nanoparticles
Source: Small Methods. 2025 Dec 17;10(3):e02004. doi: 10.1002/smtd.202502004 (PMC12893302; doi:10.1002/smtd.202502004)
Supplement: Supplementary file 2 — Supporting Information [file SMTD-10-e02004-s002.zip]

Archive with 2 entries (2 files):
- Garcia Romeu Supporting information_full mass spec.xlsx
- Garcia Romeu Supporting information_enriched proteins.xlsx
