# Supplementary material for: Organelle Sorting and Proteomic Analysis to Identify Proteins Involved in the Uptake and Intracellular Trafficking of Nanoparticles
Source: Small Methods. 2025 Dec 17;10(3):e02004. doi: 10.1002/smtd.202502004 (PMC12893302; doi:10.1002/smtd.202502004)
Supplement: Supplementary file 2 — Supporting Information [file SMTD-10-e02004-s002.zip › Garcia Romeu Supporting information_enriched proteins.xlsx]

## Sheet: Sheet1
Enriched proteins identified in the sorted organelles with nanoparticles. In yellow, those that were selected for further validation are indicated. See Methods for details
"-LOG(P-value)"	Enrich Sort	Uniprot	Protein name
1.79925	143.399	P08670	Vimentin
1.01452	34.3021	P22626	Heterogeneous nuclear ribonucleoproteins A2/B1
2.04255	14.5424	P52907	F-actin-capping protein subunit alpha-1
0.68082	9.91157	P06748	Nucleophosmin
1.16126	7.84382	P51571	Translocon-associated protein subunit delta
1.42373	7.14275	P07910	Heterogeneous nuclear ribonucleoproteins C1/C2
0.796226	5.42581	Q8N357	Solute carrier family 35 member F6
1.72587	5.3678	P63027	Vesicle-associated membrane protein 2
0.841334	5.16616	P09493	Tropomyosin alpha-1 chain
0.834224	4.95849	P06753	Tropomyosin alpha-3 chain
1.08407	4.7621	Q15907	Ras-related protein Rab-11B
0.719832	4.30054	P07951	Tropomyosin beta chain
1.12972	3.94194	P00387	NADH-cytochrome b5 reductase 3;NADH-cytochrome b5 reductase 3 membrane-bound form;NADH-cytochrome b5 reductase 3 soluble form
1.96978	3.89417	Q04941	Proteolipid protein 2
1.18648	3.85186	Q15836	Vesicle-associated membrane protein 3
0.787953	3.79227	P07919	Cytochrome b-c1 complex subunit 6, mitochondrial
1.33692	3.4677	P04040	Catalase
2.49602	3.43181	P63261	Actin, cytoplasmic 2;Actin, cytoplasmic 2, N-terminally processed
1.08488	3.38294	P62979	40S ribosomal protein S27a;Ubiquitin;Ubiquitin-40S ribosomal protein S27a
1.24765	3.00023	P05556	Integrin beta-1
0.878184	2.8364	P25705	ATP synthase subunit alpha, mitochondrial
1.30418	2.71926	Q92930	Ras-related protein Rab-8B
1.00964	2.53496	P61769	Beta-2-microglobulin;Beta-2-microglobulin form pI 5.3
1.08945	2.52918	P06576	ATP synthase subunit beta, mitochondrial
1.52917	2.48416	Q01650	Large neutral amino acids transporter small subunit 1
1.17508	2.18889	P51153	Ras-related protein Rab-13
1.3337	2.1155	P49755	Transmembrane emp24 domain-containing protein 10
1.48523	1.81656	Q02978	Mitochondrial 2-oxoglutarate/malate carrier protein
1.0297	1.73169	P32004	Neural cell adhesion molecule L1
1.07485	1.64717	Q6PIU2	Neutral cholesterol ester hydrolase 1
1.62162	1.63331	P08195	4F2 cell-surface antigen heavy chain
1.75124	1.59624	P11021	78 kDa glucose-regulated protein
1.27063	0.816826	P29692	Elongation factor 1-delta
1.33341	0.804194	P04843	Dolichyl-diphosphooligosaccharide--protein glycosyltransferase subunit 1
1.18261	0.736857	P23229	Integrin alpha-6;Integrin alpha-6 heavy chain;Integrin alpha-6 light chain;Processed integrin alpha-6
